# Supplementary material for: SPANXN2 functions a cell migration inhibitor in testicular germ cell tumor cells
Source: PeerJ. 2020 Jun 23;8:e9358. doi: 10.7717/peerj.9358 (PMC7319028; doi:10.7717/peerj.9358)
Supplement: File S1 — This assay was repeated twice and all samples were analyzed in triplicate or tiwce. [file peerj-08-9358-s002.xlsx]

## Sheet: overpression
TCAM-2		β-actin	AV	spanxN2	AV	△CT		△△CT	POWER
	NC 1	10.38	10.55	21.69	21.635	11.085		0.04	0.972655
		10.72		21.58
	NC 2	10.61	10.77	21.92	21.9	11.13		0.085	0.942785
		10.93		21.88
	NC 3	10.84	10.73	21.53	21.65	10.92		-0.125	1.09051
		10.62		21.77		11.045
							11.045
	spanxN2	11.31	11.325	8.47	8.535	-2.79		-13.835	14613.4
		11.34		8.6
	spanxN2	10.53	10.53	9.34	8.84	-1.69		-12.735	6817.37
		10.49		8.84
		10.51
	spanxN2	10.83	10.38	6.87	6.87	-3.51		-14.555	24070.9
		10.38		6.73
NCCIT		β-actin	AV	spanxN2	AV	△CT		△△CT	POWER
	NC	14.74	14.8	24.48	24.6167	9.81667		0.244445	0.844141
		14.64		24.68
		15.02		24.69
	NC	15.48	15.2633	24.01	23.9133	8.65		-2.395	5.25977
		15.14		23.8
		15.17		23.93
	NC	15.02	15.0767	25.47	25.3267	10.25		-0.795	1.73508
		14.76		25.07
		15.45		25.44		9.57222	9.57222
	spanxN2	14.82	14.77	11.13	11.1733	-3.59667		-14.6417	25561.2
		14.77		11.27
		14.72		11.12
	spanxN2	15.18	15.3667	12.44	12.34	-3.02667		-14.0717	17218.4
		15.76		12.46
		15.16		12.12
	spanxN2	15.97	15.8	12.17	12.0867	-3.28		-14.325	20523.7
		15.8		12.07
		15.63		12.02

## Sheet: Sample verification
		β-actin	AV	spanxN2	AV	△CT		△△CT	POWER
1	Normal	17.62	17.61	12.6	12.745	-4.865	-4.865	0	1
		17.6		12.89
2	Normal	15.93	15.925	12.74	13.07	-2.855		2.01	0.248273
		15.92		13.4
3	Normal	17.92	16.6429	13.64	12.9164	-3.72643		1.13857	0.454209
		18		13.46
4	Normal	17.88	17.78	13.57	13.1125	-4.6675		0.1975	0.87206
		17.68		12.96
5	Normal	15.62	15.96	12.94	12.245	-3.715		1.15	0.450625
		16.3		12.98
6	Normal	14.35	14.405	10.45	12.1875	-2.2175		2.6475	0.159596
		14.46		12.61
7	Normal	17.31	17.4	12.71	12.98	-4.42		0.445	0.734584
		17.49		12.98
8	Normal	17.62	17.735	12.96	13.1325	-4.6025		0.2625	0.833642
		17.85		13.27
9	Normal	14.8	15.26	13.38	12.9804	-2.27957		2.58543	0.166612
		15.72		12.92
1	Tumor	14.36	14.48	13.69	13.565	-0.915		3.95	0.0647041
		14.6		13.44
2	Tumor	15.62	15.26	13.34	13.34	-1.92		2.945	0.129857
		14.9
3	Tumor	14.5	14.7	12.98	12.71	-1.99		2.875	0.136313
		14.9		12.44
4	Tumor	13.91	14.295	12.52	12.505	-1.79		3.075	0.118668
		14.68		12.49
5	Tumor	14.57	14.265	13.34	13.28	-0.985		3.88	0.0679209
		13.96		13.43
6	Tumor	13.8	13.725	12.9	12.6825	-1.0425		3.8225	0.0706827
		13.65		13.45
7	Tumor	14.72	14.595	11.99	12.5325	-2.0625		2.8025	0.143339
		14.47		12.39
8	Tumor	15.83	15.685	12.94	12.9775	-2.7075		2.1575	0.224144
		15.54		12.81
9	Tumor	15.52	15.18	12.8	13.145	-2.035		2.83	0.140632
		14.84		13.36
10	Tumor	14.9	14.86	13.44	13.21	-1.65		3.215	0.107693
		14.82		12.98
11	Tumor	16.34	16.525	12.77	12.695	-3.83		1.035	0.488016
		16.71		12.75
12	Tumor	14.85	14.6	12.54	12.8575	-1.7425		3.1225	0.114824
		14.35		12.72
13	Tumor	14.81	14.76	13.31	13.085	-1.675		3.19	0.109576
		14.71		12.86
