# Supplementary material for: SPANXN2 functions a cell migration inhibitor in testicular germ cell tumor cells
Source: PeerJ. 2020 Jun 23;8:e9358. doi: 10.7717/peerj.9358 (PMC7319028; doi:10.7717/peerj.9358)
Supplement: File S2 — This assay was repeated twice and all samples were analyzed in triplicate. [file peerj-08-9358-s003.xlsx]

## Sheet: Transwell 
NCCIT(migration)
NC	273	349	213	275	306	283.2
	0.963983	1.23234	0.752119	0.971045	1.08051
spanxN2	56	79	191	95	85
	0.19774	0.278955	0.674435	0.335452	0.300141
Tcam-2(migration)
NC	42	54	55	58	45	55	51.5
	0.815534	1.04854	1.06796	1.12621	0.873786	1.06796
spanxN2	34	57	19	24	29	22
	0.660194	1.1068	0.368932	0.466019	0.563107	0.427184

## Sheet: MTT
TCAM-2
Days	NC					SPANXN2
0	0.105	0.098	0.104	0.093	0.073	0.102	0.086	0.107	0.092	0.1
1	0.102	0.103	0.113	0.143	0.099	0.101	0.105	0.112	0.092	0.092
2	0.154	0.156	0.187	0.186	0.182	0.175	0.187	0.163	0.173	0.168
3	0.196	0.293	0.276	0.252	0.292	0.211		0.25	0.253
4	0.342	0.334	0.4	0.384	0.388	0.401	0.399	0.343	0.351	0.339
NCCIT
Days	NC					SPANXN2
0	0.099	0.094	0.1	0.067	0.074	0.097	0.081	0.1	0.065	0.075
1	0.095	0.089	0.106	0.128	0.147	0.093	0.101	0.086	0.101	0.075
2	0.184	0.159	0.19	0.151	0.177	0.147	0.143	0.185	0.136	0.167
3	0.227	0.199	0.218	0.21	0.231	0.283	0.171	0.245	0.211	0.312
4	0.433	0.397	0.441	0.438	0.518	0.427	0.425	0.447	0.498	0.565
5	0.709	0.705	0.63	0.733	0.876	0.588	0.795	0.74	0.711	0.776

## Sheet: cell cycle
	NC				SPANXN2
G0/G1	68.01	0.6751	0.7223		0.6369	0.6468	0.627
S	0.2499	0.2593	0.2162		0.2961	0.2705	0.269
G2/M	0.07	0.0656	0.0615		0.067	0.0827	0.1041
NCCIT
	NC				SPANXN2
G0/G1	0.629	0.6358	0.5957		0.5607	0.6375	0.6316
S	0.2168	0.254	0.2342		0.231	0.2347	0.227
G2/M	0.1542	0.1103	0.1701		0.2082	0.1278	0.1414

## Sheet: clone formation
TCAM-2(Clone)								NCCIT(Clone)
NC	243	257	272	257.333	p=0.0035			NC	197	193	170	186.667		P=0.001
	0.944301	0.998705	1.05699						1.05536	1.03393	0.910714
SPANXN2	192	206	187					SPANXN2	106	114	112
	0.746114	0.800518	0.726684						0.567857	0.610714	0.6
